# Supplementary material for: Antileishmanial and Antiplasmodial Activities of Secondary Metabolites from the Root of Antrocaryon klaineanum Pierre (Anacardiaceae)
Source: Molecules. 2023 Mar 17;28(6):2730. doi: 10.3390/molecules28062730 (PMC10059057; doi:10.3390/molecules28062730)
Supplement: Supplementary file 1 [file molecules-28-02730-s001.zip]

Archive with 1 entries (1 files):
- molecules-2245337-supplementary.pdf
